# Supplementary material for: The clinicopathological significance of the adipophilin and fatty acid synthase expression in salivary duct carcinoma
Source: Virchows Arch. 2020 Feb 26;477(2):291–9. doi: 10.1007/s00428-020-02777-w (PMC7371671; doi:10.1007/s00428-020-02777-w)
Supplement: Supplementary file 1 — (XLSX 15 kb) [file 428_2020_2777_MOESM1_ESM.xlsx]

## Sheet: Supplementary Table 1
Supplementary Table 1: Antibodies used in this study
Antigen	Clone	Dilution	Source
Adipophilin	AP125	x 100	Progen Biotechnik, Heidelberg, Germany
FASN	23	x 200	BD biosciences, NJ, USA
Androgen receptor	AR441	Ready-to-use	BIOCARE Medical LLC, CA, USA
FOXA1	2F83	x 500	Abcam, Cambridge, England
HER2	Polyclonal	x 400	Dako Cytomation, CA, USA
Ki-67	MIB-1	x 100	Dako Cytomation, CA, USA
p53	DO-7	x 200	Dako Cytomation, CA, USA
Abbreviations: FASN, fatty acid synthase; FOXA1, forkhead box protein A1 .

## Sheet: Supplementary Table 2
Supplementary Table 2: The correlation between the adipophilin/FASN expression and the classification based on biomarker immunoprofiling in patients with salivary duct carcinoma
Classification†		Adipophilin expression				FASN score
		Negative (< 5%)	Positive (≥ 5%)			Low (< 120)	High (≥ 120)
	n	n = 34 (23.3%)	n = 112 (76.7%)			n = 30 (20.6%)	n = 116 (79.4%)
Apocrine A	36	15 (41.7)	21 (58.3)			5 (13.9)	31 (86.1)
Apocrine B	27	5 (18.5)	22 (81.5)			2 (7.4)	25 (92.6)
Apocrine HER2	52	10 (23.8)	42 (76.2)			9 (17.3)	43 (82.7)
HER2-enriched	16	1 (6.3)	15 (93.7)			8 (50)	8 (50)
Double negative	15	3 (20)	12 (80)			6 (40)	9 (60)
Abbreviations: FASN, fatty acid synthase. †Apocrine A, AR+/HER2-/Ki-67-low; Apocrine B, AR+/HER2-/Ki-67-high; Apocrine HER2, AR+/HER2+; HER2-enriched, AR-/HER2+; Double negative, AR-/HER2-. The adipophilin and FASN expression differed significantly among the different biomarker immunoprofile subtypes (P=0.017 and 0.003, respectively).
